# Supplementary material for: Permeability of Phospholipid Membranes to Divalent Cations: The Effect of Pulsed Electric Field
Source: Molecules. 2026 Jan 1;31(1):151. doi: 10.3390/molecules31010151 (PMC12788142; doi:10.3390/molecules31010151)
Supplement: Supplementary file 1 [file molecules-31-00151-s001.zip]

Archive with 1 entries (1 files):
- molecules-4004108-supplementary.pdf
